# Supplementary material for: Characterization of 14-3-3 Proteins from Cryptosporidium parvum
Source: PLoS One. 2011 Aug 11;6(8):e14827. doi: 10.1371/journal.pone.0014827 (PMC3154893; doi:10.1371/journal.pone.0014827)
Supplement: Datapack S1 — Standalone iSee datapack - contains the enhanced version of this article for use offline. This file can be opened using free software available for download at http://www.molsoft.com/icm_browser.html. (ICB) [file pone.0014827.s002.icb]

Archive with 1 entries (1 files):
- pone.0014827.icb
